# Supplementary material for: Misaligned feeding impairs memories
Source: eLife. 2015 Dec 10;4:e09460. doi: 10.7554/eLife.09460 (PMC4729691; doi:10.7554/eLife.09460)
Supplement: Figure 6—source data 1. — DOI: http://dx.doi.org/10.7554/eLife.09460.016 [file elife-09460-fig6-data1.xls]

## Sheet: 6a.Context FC
Recall of contextual fear conditioned freezing in mice subjected to aligned and misaligned feeding.
Source data for Figure 6a. Misaligned feeding impairs memories. Loh et al. eLife 2015.
Day (ZT 2) Freezing (%)			Night (ZT 14) Freezing (%)
ALIGNED	MISALIGNED		ALIGNED	MISALIGNED
40.8163	26.5306		29.1667	18.75
44.898	20.4082		2.08333	8.33333
36.7347	16.3265		14.5833	31.25
67.3469	10.2041		16.6667	25
68.75	29.1667		0	20.8333
41.6667	31.25		10.4167	8.33333
50	20.8333		6.25	0
41.6667	12.5		6.25	8.33333

## Sheet: 6-S1.FC acquisition
Acquisition of fear conditioned freezing in mice subjected to aligned and misaligned feeding.
Source data for Figure 6-figure supplement 1. Misaligned feeding impairs memories. Loh et al. eLife 2015.
Day (ZT 2) Acquisition Freezing (%)							Night (ZT 14) Acquisition Freezing (%)
CS-US 1			CS-US 2				CS-US 1			CS-US 2
ALIGNED	MISALIGNED		ALIGNED	MISALIGNED			ALIGNED	MISALIGNED		ALIGNED	MISALIGNED
25	25		62.5	50			12.5	12.5		37.5	50
25	25		62.5	50			12.5	0		37.5	25
25	25		25	50			62.5	37.5		87.5	37.5
50	12.5		87.5	25			12.5	50		37.5	37.5
25	37.5		62.5	62.5			12.5	0		25	37.5
25	25		75	37.5			12.5	37.5		12.5	12.5
37.5	37.5		50	62.5			0	12.5		25	25
62.5	25		62.5	37.5			37.5	25		62.5	50

## Sheet: 6b.NOR
Novel object recognition in mice subjected to aligned and misaligned feeding.
Source data for Figure 6b. Misaligned feeding impairs memories. Loh et al. eLife 2015.
Day (ZT 9) Discrimination Index			Night (ZT 21) Discrimination Index
ALIGNED	MISALIGNED		ALIGNED	MISALIGNED
0.7	0.461111		29.1667	18.75
0.676471	0.343284		2.08333	8.33333
0.315789	0.548837		14.5833	31.25
0.507042	0.826471		16.6667	25
0.466667	0.227848		0	20.8333
0.75	0.619342		10.4167	8.33333
0.194969	0.429104		6.25	0
0.75			6.25	8.33333
